# Supplementary material for: Mitochondrial HSP70 Chaperone System—The Influence of Post-Translational Modifications and Involvement in Human Diseases
Source: Int J Mol Sci. 2021 Jul 28;22(15):8077. doi: 10.3390/ijms22158077 (PMC8347752; doi:10.3390/ijms22158077)
Supplement: Supplementary file 1 [file ijms-22-08077-s001.zip]

Archive with 1 entries (1 files):
- ijms-1301111-supplementary.pdf
